# Supplementary material for: Scalable Preparation of Cellulose Nanofibers from Office Waste Paper by an Environment-Friendly Method
Source: Polymers (Basel). 2021 Sep 15;13(18):3119. doi: 10.3390/polym13183119 (PMC8473219; doi:10.3390/polym13183119)
Supplement: Supplementary file 1 [file polymers-13-03119-s001.zip]

Archive with 1 entries (1 files):
- polymers-1356569-supplementary.pdf
